# Supplementary material for: Various Novel Colistin Resistance Mechanisms Interact To Facilitate Adaptation of Aeromonas hydrophila to Complex Colistin Environments
Source: Antimicrob Agents Chemother. 2021 Jun 17;65(7):e00071-21. doi: 10.1128/AAC.00071-21 (PMC8373241; doi:10.1128/AAC.00071-21)
Supplement: Supplemental file 2 — Table S2. Download AAC.00071-21-s0002.xlsx, XLSX file, 0.04 MB [file aac.00071-21-s0002.xlsx]

## Sheet: Sheet1
Table S2. Identifition of antibiotic resistance genes in 23-C-23
Gene ID	Location	Sample Name	ARO Name	ARO Accession	ARO Description	ARO Category	Identity(%)	Evalue
gene0005	Chr	23_C_23	Salmonella serovars gyrB conferring resistance to fluoroquinolone	ARO:3003307	Point mutation in Salmonella serovars resulting in fluoroquinolone resistance	antibiotic resistant gene variant or mutant;fluoroquinolone resistance gene	74.8	0
gene0013	Chr	23_C_23	kdpE	ARO:3003841	kdpE is a transcriptional activator that is part of the two-component system KdpD/KdpE that is studied for its regulatory role in potassium transport and has been identified as an adaptive regulator involved in the virulence and intracellular survival of pathogenic bacteria. kdpE regulates a range of virulence loci through direct promoter binding.	aminoglycoside resistance gene	47.6	3.3e-57
gene0014	Chr	23_C_23	evgS	ARO:3000833	EvgS is a sensor protein that phosphorylates the regulatory protein EvgA.	efflux pump conferring antibiotic resistance;gene modulating antibiotic efflux	26.2	4e-18
gene0020	Chr	23_C_23	mexW	ARO:3003031	MexW is the RND-type membrane protein of the efflux complex MexVW-OprM.	efflux pump conferring antibiotic resistance	47.7	1e-262
gene0021	Chr	23_C_23	mexV	ARO:3003030	MexV is the membrane fusion protein of the MexVW-OprM multidrug efflux complex.	efflux pump conferring antibiotic resistance	37.8	1.8e-65
gene0022	Chr	23_C_23	Salmonella enterica ramR mutants	ARO:3003379	RamR is a repressor that regulates RamA expression. Mutations lead to the upregulation of AcrAB	efflux pump conferring antibiotic resistance;antibiotic resistant gene variant or mutant;gene modulating antibiotic efflux	40.3	8.1e-09
gene0033	Chr	23_C_23	adeR	ARO:3000553	AdeR is a positive regulator of AdeABC efflux system. AdeR inactivation leads to susceptibility to aminoglycoside antibiotics.	efflux pump conferring antibiotic resistance;gene modulating antibiotic efflux	29.3	9.7e-10
gene0037	Chr	23_C_23	catB2	ARO:3002675	catB2 is a plasmid-encoded variant of the cat gene found in Escherichia coli	chloramphenicol resistance gene;antibiotic inactivation enzyme	66.5	4.8e-58
gene0038	Chr	23_C_23	catB6	ARO:3002678	catB6 is a plasmid-encoded variant of the cat gene found in Pseudomonas aeruginosa	chloramphenicol resistance gene;antibiotic inactivation enzyme	54.9	9e-12
gene0039	Chr	23_C_23	tsnr	ARO:3003060	tsnr is a 23S ribosomal RNA methyltransferase that methylates adenosine-1067 to confer resistance to thiostrepton	antibiotic target modifying enzyme;peptide antibiotic resistance gene	38.5	9.9e-20
gene0050	Chr	23_C_23	leuO	ARO:3003843	leuO	sulfonamide resistance gene;gene modulating antibiotic efflux	34.8	3.1e-24
gene0057	Chr	23_C_23	rosA	ARO:3003048	rosA is an efflux pump in Yersinia that confers resistance to cationic antimicrobial peptides such as polymyxin B	efflux pump conferring antibiotic resistance	62	1.9e-124
gene0065	Chr	23_C_23	evgA	ARO:3000832	EvgA	efflux pump conferring antibiotic resistance;gene modulating antibiotic efflux	36.1	2.6e-32
gene0066	Chr	23_C_23	evgS	ARO:3000833	EvgS is a sensor protein that phosphorylates the regulatory protein EvgA.	efflux pump conferring antibiotic resistance;gene modulating antibiotic efflux	28.3	3.8e-128
gene0076	Chr	23_C_23	NmcR	ARO:3003665	NmcR is a homolog of the LysR regulator found in Enterobacter cloacae that contribute to the regulation of NmcA beta-lactamase	antibiotic inactivation enzyme;beta-lactam resistance gene;gene modulating beta-lactam resistance	27.7	1.6e-06
gene0107	Chr	23_C_23	golS	ARO:3000504	GolS is a regulator activated by the presence of gold	efflux pump conferring antibiotic resistance;gene modulating antibiotic efflux	50	2.3e-31
gene0133	Chr	23_C_23	cpxA	ARO:3000830	CpxA is a membrane-localized sensor kinase that is activated by envelope stress. It starts a kinase cascade that activates CpxR	efflux pump conferring antibiotic resistance;gene modulating antibiotic efflux	33.1	2.4e-35
gene0134	Chr	23_C_23	mtrA	ARO:3000816	MtrA is a transcriptional activator of the MtrCDE multidrug efflux pump of Neisseria gonorrhoeae.	efflux pump conferring antibiotic resistance;gene modulating antibiotic efflux	36.4	4.4e-36
gene0174	Chr	23_C_23	vanHF	ARO:3002945	vanHF is a vanH variant in the vanF gene cluster	glycopeptide resistance gene;gene conferring antibiotic resistance via molecular bypass;antibiotic resistance gene cluster, cassette, or operon	32.1	2.9e-46
gene0184	Chr	23_C_23	macB	ARO:3000535	MacB is an ATP-binding cassette (ABC) transporter that exports macrolides with 14- or 15- membered lactones. It forms an antibiotic efflux complex with MacA and TolC.	efflux pump conferring antibiotic resistance	34.6	2.8e-24
gene0204	Chr	23_C_23	mexT	ARO:3000814	MexT is a LysR-type transcriptional activator that positively regulates the expression of MexEF-OprN and OprD.	efflux pump conferring antibiotic resistance;gene modulating antibiotic efflux	31.9	2.2e-35
gene0205	Chr	23_C_23	tetL	ARO:3000179	TetL is a tetracycline efflux protein found in many species of Gram-negative and Gram-positive bacteria.	efflux pump conferring antibiotic resistance	25.4	8e-13
gene0214	Chr	23_C_23	bacA	ARO:3002986	bacA is a gene that recycles undecaprenyl pyrophosphate during cell wall biosynthesis which confers resistance to bacitracin	peptide antibiotic resistance gene;gene conferring antibiotic resistance via molecular bypass	69.2	3.5e-98
gene0224	Chr	23_C_23	lmrC	ARO:3002881	lmrC is a chromosomally-encoded efflux pump that confers resistance to lincosamides in Streptomyces lincolnensis and Lactococcus lactis. It can dimerize with lmrD	efflux pump conferring antibiotic resistance	22.2	6.5e-12
gene0267	Chr	23_C_23	arlS	ARO:3000839	ArlS is a protein histidine kinase that phosphorylates ArlR	efflux pump conferring antibiotic resistance;gene modulating antibiotic efflux	21.5	6.2e-10
gene0269	Chr	23_C_23	vanRM	ARO:3002928	vanRM is a vanR variant found in the vanM gene cluster	glycopeptide resistance gene;gene conferring antibiotic resistance via molecular bypass;antibiotic resistance gene cluster, cassette, or operon	26.3	5.7e-10
gene0275	Chr	23_C_23	Pseudomonas mutant PhoP conferring resistance to colistin	ARO:3003895	Mutations in Pseudomonas aeruginosa PhoP of the two-component PhoPQ regulatory system. Presence of mutation confers resistance to colistin.	efflux pump conferring antibiotic resistance;polymyxin resistance gene;gene modulating antibiotic efflux;gene altering cell wall charge conferring antibiotic resistance	44.1	9e-52
gene0292	Chr	23_C_23	Escherichia coli EF-Tu mutants conferring resistance to Enacyloxin IIa	ARO:3003370	Sequence variants of Escherichia coli elongation factor Tu that confer resistance to Enacyloxin IIa	antibiotic resistant gene variant or mutant;elfamycin resistance gene	91.1	3.1e-212
gene0300	Chr	23_C_23	Escherichia coli rpoB mutants conferring resistance to rifampicin	ARO:3003288	Point mutations that occurs in Escherichia coli rpoB resulting in resistance to rifampicin	rifampin resistance gene;antibiotic resistant gene variant or mutant	82.6	0
gene0301	Chr	23_C_23	Staphylococcus aureus rpoC conferring resistance to daptomycin	ARO:3003291	Point mutations that occurs in Staphylococcus aureus rpoC resulting in resistance to daptomycin	antibiotic resistant gene variant or mutant;lipopeptide antibiotic resistance gene	55	7.9e-306
gene0307	Chr	23_C_23	Mycobacterium tuberculosis rpsL mutations conferring resistance to Streptomycin	ARO:3003395	Ribosomal protein S12 stabilizes the highly conserved	antibiotic resistant gene variant or mutant;aminoglycoside resistance gene	70.7	2.7e-45
gene0309	Chr	23_C_23	tetW	ARO:3000194	TetW is a ribosomal protection protein. It is associated with both conjugative and non conjugative DNA and has been found strains of C. difficile.	antibiotic target protection protein;tetracycline resistance gene	26.8	8.1e-62
gene0310	Chr	23_C_23	Escherichia coli EF-Tu mutants conferring resistance to Enacyloxin IIa	ARO:3003370	Sequence variants of Escherichia coli elongation factor Tu that confer resistance to Enacyloxin IIa	antibiotic resistant gene variant or mutant;elfamycin resistance gene	91.1	3.1e-212
gene0326	Chr	23_C_23	NmcR	ARO:3003665	NmcR is a homolog of the LysR regulator found in Enterobacter cloacae that contribute to the regulation of NmcA beta-lactamase	antibiotic inactivation enzyme;beta-lactam resistance gene;gene modulating beta-lactam resistance	28.3	1.1e-23
gene0343	Chr	23_C_23	drrA	ARO:3003944	Doxorubicin resistance ATP-binding protein DrrA (DrrA) is part of the drrAB efflux pump.	efflux pump conferring antibiotic resistance	34.1	3.1e-27
gene0368	Chr	23_C_23	baeR	ARO:3000828	BaeR is a response regulator that promotes the expression of MdtABC and AcrD efflux complexes.	efflux pump conferring antibiotic resistance;gene modulating antibiotic efflux	36.7	7.1e-42
gene0369	Chr	23_C_23	adeS	ARO:3000549	AdeS is a sensor kinase in the AdeRS regulatory system of AdeABC. It is essential for AdeABC expression.	efflux pump conferring antibiotic resistance;gene modulating antibiotic efflux	29.3	7.5e-24
gene0372	Chr	23_C_23	fyuA	ARO:3003833	fyuA is a pesticin receptor that is found in E.coli. The fyuA gene encodes the outer membrane receptor for the siderophore yersiniabactin (Ybt) and the hemR gene.	tetracycline resistance gene;aminoglycoside resistance gene	23.4	1.6e-06
gene0404	Chr	23_C_23	Escherichia coli mutant murA conferring resistance to fosfomycin	ARO:3003775	murA or UDP-N-acetylglucosamine enolpyruvyl transferase catalyses the initial step in peptidoglycan biosynthesis and is inhibited by fosfomycin. Overexpression of murA through mutations such as Asp369Asn and Leu370Ile confers fosfomycin resistance. Extensive evidence has shown the significance of C115 mutations in conferring fosfomycin resistance since this residue represents a primary binding si…	fosfomycin resistance gene;antibiotic resistant gene variant or mutant	67.7	3.5e-161
gene0410	Chr	23_C_23	drrA	ARO:3003944	Doxorubicin resistance ATP-binding protein DrrA (DrrA) is part of the drrAB efflux pump.	efflux pump conferring antibiotic resistance	24.1	5.6e-16
gene0415	Chr	23_C_23	drrA	ARO:3003944	Doxorubicin resistance ATP-binding protein DrrA (DrrA) is part of the drrAB efflux pump.	efflux pump conferring antibiotic resistance	33.3	6.9e-29
gene0451	Chr	23_C_23	Neisseria meningititis PBP2 conferring resistance to beta-lactam	ARO:3003937	Point mutation in Neisseria meningititis PBP2 (penA) decreases affinity between beta-lactam antibiotic molecule and PBP2	antibiotic resistant gene variant or mutant;beta-lactam resistance gene	38.7	1.9e-112
gene0462	Chr	23_C_23	LpxC	ARO:3003574	The LpxC gene is widely known to be involved in the biosynthesis of lipid A in Gram-negative bacteria and mutations to this gene may cause resistance to antimicrobial peptides that target the outer membrane	gene conferring antibiotic resistance via molecular bypass;polymyxin resistance gene;antibiotic resistant gene variant or mutant	52.5	9.9e-77
gene0490	Chr	23_C_23	NmcR	ARO:3003665	NmcR is a homolog of the LysR regulator found in Enterobacter cloacae that contribute to the regulation of NmcA beta-lactamase	antibiotic inactivation enzyme;beta-lactam resistance gene;gene modulating beta-lactam resistance	34.5	3.8e-16
gene0494	Chr	23_C_23	mdtD	ARO:3001330	Efflux pump mdtD	efflux pump conferring antibiotic resistance	48.9	2.9e-116
gene0507	Chr	23_C_23	evgS	ARO:3000833	EvgS is a sensor protein that phosphorylates the regulatory protein EvgA.	efflux pump conferring antibiotic resistance;gene modulating antibiotic efflux	28.1	4.7e-07
gene0524	Chr	23_C_23	vatB	ARO:3002841	vatB is a plasmid-mediated acetyltransferase found in Staphylococcus aureus	antibiotic inactivation enzyme;streptogramin resistance gene	37.1	9.3e-11
gene0531	Chr	23_C_23	macB	ARO:3000535	MacB is an ATP-binding cassette (ABC) transporter that exports macrolides with 14- or 15- membered lactones. It forms an antibiotic efflux complex with MacA and TolC.	efflux pump conferring antibiotic resistance	31.5	2.2e-28
gene0583	Chr	23_C_23	tolC	ARO:3000237	TolC is a protein subunit of many multidrug efflux complexes in Gram negative bacteria. It is an outer membrane efflux protein and is constitutively open. Regulation of efflux activity is often at its periplasmic entrance by other components of the efflux complex.	efflux pump conferring antibiotic resistance	49	9.2e-104
gene0592	Chr	23_C_23	adeF	ARO:3000777	AdeF is the membrane fusion protein of the multidrug efflux complex AdeFGH.	efflux pump conferring antibiotic resistance	34.6	5.9e-19
gene0594	Chr	23_C_23	Salmonella serovars parE conferring resistance to fluoroquinolones	ARO:3003317	Point mutation in Salmonella serovars parE resulting in fluoroquinolones resistance	antibiotic resistant gene variant or mutant;fluoroquinolone resistance gene	78.4	1.2e-295
gene0595	Chr	23_C_23	Pseudomonas aeruginosa gyrA and parC conferring resistance to fluoroquinolone	ARO:3003702	Point mutation in Pseudomonas aeruginosa parC resulting in fluoroquinolone resistance also requiring a gyrA mutation.	gene involved in self resistance to antibiotic;antibiotic resistant gene variant or mutant;fluoroquinolone resistance gene	68.9	1.4e-306
gene0618	Chr	23_C_23	bcrA	ARO:3002987	bcrA is an ABC transporter found in Bacillus licheniformis that confers bacitracin resistance	efflux pump conferring antibiotic resistance	32	7.6e-18
gene0633	Chr	23_C_23	aminocoumarin resistant alaS	ARO:3003830	alanyl-tRNA synthetase conferring resistance to novobiocin in Escherichia coli	aminocoumarin resistance gene	66.7	0
gene0694	Chr	23_C_23	catB7	ARO:3002679	catB7 is a chromosome-encoded variant of the cat gene found in Pseudomonas aeruginosa	chloramphenicol resistance gene;antibiotic inactivation enzyme	43.7	2.4e-44
gene0750	Chr	23_C_23	tetA	ARO:3000165	TetA is a tetracycline efflux pump found in many species of Gram-negative bacteria.	efflux pump conferring antibiotic resistance	27	5.4e-24
gene0789	Chr	23_C_23	srmB	ARO:3002828	srmB is an efflux pump found in Streptomyces ambofaciens that confers resistance to spiramycin	efflux pump conferring antibiotic resistance	30.6	1.5e-51
gene0807	Chr	23_C_23	macB	ARO:3000535	MacB is an ATP-binding cassette (ABC) transporter that exports macrolides with 14- or 15- membered lactones. It forms an antibiotic efflux complex with MacA and TolC.	efflux pump conferring antibiotic resistance	36.4	6.4e-24
gene0819	Chr	23_C_23	oleC	ARO:3003748	oleC is an ABC transporter isolated from Streptomyces antibioticus and is involved in oleandomycin secretion.	efflux pump conferring antibiotic resistance	30.4	1.2e-38
gene0836	Chr	23_C_23	Streptococcus pneumoniae PBP1a conferring resistance to amoxicillin	ARO:3003041	PBP1a is a penicillin-binding protein found in Streptococcus pneumoniae	antibiotic resistant gene variant or mutant;beta-lactam resistance gene	29.3	5.4e-51
gene0885	Chr	23_C_23	vanRM	ARO:3002928	vanRM is a vanR variant found in the vanM gene cluster	glycopeptide resistance gene;gene conferring antibiotic resistance via molecular bypass;antibiotic resistance gene cluster, cassette, or operon	30	3.1e-10
gene0887	Chr	23_C_23	macB	ARO:3000535	MacB is an ATP-binding cassette (ABC) transporter that exports macrolides with 14- or 15- membered lactones. It forms an antibiotic efflux complex with MacA and TolC.	efflux pump conferring antibiotic resistance	38.1	1.2e-36
gene0900	Chr	23_C_23	novA	ARO:3002522	A type III ABC transporter	efflux pump conferring antibiotic resistance	22.7	4.3e-23
gene0950	Chr	23_C_23	oleC	ARO:3003748	oleC is an ABC transporter isolated from Streptomyces antibioticus and is involved in oleandomycin secretion.	efflux pump conferring antibiotic resistance	26.8	3.7e-15
gene0951	Chr	23_C_23	lmrC	ARO:3002881	lmrC is a chromosomally-encoded efflux pump that confers resistance to lincosamides in Streptomyces lincolnensis and Lactococcus lactis. It can dimerize with lmrD	efflux pump conferring antibiotic resistance	30.3	1.8e-19
gene0956	Chr	23_C_23	tet34	ARO:3002870	tet34 causes the activation of Mg2+-dependent purine nucleotide synthesis	gene conferring antibiotic resistance via molecular bypass	63.6	6.2e-55
gene0993	Chr	23_C_23	Mycobacterium tuberculosis kasA mutant conferring resistance to isoniazid	ARO:3003463	Specific mutations on the Mycobacterium tuberculosis kasA gene resulting in lowered affinity of isoniazid	antibiotic resistant gene variant or mutant;isoniazid resistance gene	33.1	9.8e-52
gene0999	Chr	23_C_23	dfrA3	ARO:3003105	dfrA3 is an integron-encoded dihydrofolate reductase found in Escherichia coli	antibiotic target replacement protein;trimethoprim resistance gene	61.3	2.5e-54
gene1001	Chr	23_C_23	lmrC	ARO:3002881	lmrC is a chromosomally-encoded efflux pump that confers resistance to lincosamides in Streptomyces lincolnensis and Lactococcus lactis. It can dimerize with lmrD	efflux pump conferring antibiotic resistance	27.5	6.3e-19
gene1054	Chr	23_C_23	macB	ARO:3000535	MacB is an ATP-binding cassette (ABC) transporter that exports macrolides with 14- or 15- membered lactones. It forms an antibiotic efflux complex with MacA and TolC.	efflux pump conferring antibiotic resistance	33.2	3.2e-24
gene1068	Chr	23_C_23	Escherichia coli sulfonamide resistant mutant folP	ARO:3003386	Point mutations in Escherichia coli dihydropteroate synthase folP prevent sulfonamide antibiotics from inhibiting its role in folate synthesis	antibiotic resistant gene variant or mutant;sulfonamide resistance gene	62.2	5.7e-91
gene1089	Chr	23_C_23	evgA	ARO:3000832	EvgA	efflux pump conferring antibiotic resistance;gene modulating antibiotic efflux	32.4	4.4e-07
gene1091	Chr	23_C_23	evgA	ARO:3000832	EvgA	efflux pump conferring antibiotic resistance;gene modulating antibiotic efflux	25.3	8.8e-09
gene1128	Chr	23_C_23	mecB	ARO:3003440	A foreign PBP2 acquired by lateral gene transfer that able to perform peptidoglycan synthesis in the presence of beta-lactams.	antibiotic resistance gene cluster, cassette, or operon;beta-lactam resistance gene;antibiotic target replacement protein	27.9	9.1e-36
gene1153	Chr	23_C_23	vanHO	ARO:3002948	vanHO is a vanH variant in the vanO gene cluster	glycopeptide resistance gene;gene conferring antibiotic resistance via molecular bypass;antibiotic resistance gene cluster, cassette, or operon	30.4	8.3e-30
gene1162	Chr	23_C_23	PmrB	ARO:3003583	Histidine protein kinase sensor Lipid A modification gene, part of a two-component system involved in polymyxin resistance that senses high extracellular Fe(2+)	polymyxin resistance gene;gene altering cell wall charge conferring antibiotic resistance	32	2.8e-50
gene1163	Chr	23_C_23	PmrA	ARO:3003582	Response regulator for Lipid A modification genes, two-component system involved in polymyxin resistance that senses high extracellular Fe(2+)	polymyxin resistance gene;gene altering cell wall charge conferring antibiotic resistance	54.1	9.7e-65
gene1191	Chr	23_C_23	aminocoumarin resistant cysB	ARO:3003840	Positive regulator of gene expression in the cysteine regulon. cysB mutants confer resistance to novobiocin	aminocoumarin resistance gene	26.9	2.7e-22
gene1192	Chr	23_C_23	Streptococcus pneumoniae PBP1a conferring resistance to amoxicillin	ARO:3003041	PBP1a is a penicillin-binding protein found in Streptococcus pneumoniae	antibiotic resistant gene variant or mutant;beta-lactam resistance gene	33.9	9e-44
gene1207	Chr	23_C_23	patA	ARO:3000024	PatA is an ABC transporter of Streptococcus pneumoniae that interacts with PatB to confer fluoroquinolone resistance.	efflux pump conferring antibiotic resistance	35	1.5e-52
gene1212	Chr	23_C_23	tcr3	ARO:3002893	tcr3 is a tetracycline efflux pump that confers self-resistance to Streptomyces aureofaciens	efflux pump conferring antibiotic resistance	30.5	2.7e-48
gene1256	Chr	23_C_23	AQU-1	ARO:3002993	AQU-1 is a chromosomal class C beta-lactamase found in clinical Aeromonas dhakensis isolates	antibiotic inactivation enzyme;beta-lactam resistance gene	83.8	3.9e-184
gene1293	Chr	23_C_23	msbA	ARO:3003950	MsbA is a multidrug resistance transporter homolog from E. coli and belongs to a superfamily of transporters that contain an adenosine triphosphate (ATP) binding cassette (ABC) which is also called a nucleotide-binding domain (NBD). MsbA is a member of the MDR-ABC transporter group by sequence homology. MsbA transports lipid A	efflux pump conferring antibiotic resistance	30.7	1.7e-17
gene1294	Chr	23_C_23	oleC	ARO:3003748	oleC is an ABC transporter isolated from Streptomyces antibioticus and is involved in oleandomycin secretion.	efflux pump conferring antibiotic resistance	28.2	2.2e-12
gene1298	Chr	23_C_23	evgS	ARO:3000833	EvgS is a sensor protein that phosphorylates the regulatory protein EvgA.	efflux pump conferring antibiotic resistance;gene modulating antibiotic efflux	29.8	1.2e-43
gene1313	Chr	23_C_23	oleC	ARO:3003748	oleC is an ABC transporter isolated from Streptomyces antibioticus and is involved in oleandomycin secretion.	efflux pump conferring antibiotic resistance	26.8	8.7e-13
gene1316	Chr	23_C_23	adeR	ARO:3000553	AdeR is a positive regulator of AdeABC efflux system. AdeR inactivation leads to susceptibility to aminoglycoside antibiotics.	efflux pump conferring antibiotic resistance;gene modulating antibiotic efflux	30.5	3.5e-10
gene1330	Chr	23_C_23	vanRF	ARO:3002925	vanRF is a vanR variant found in the vanF gene cluster	glycopeptide resistance gene;gene conferring antibiotic resistance via molecular bypass;antibiotic resistance gene cluster, cassette, or operon	39.3	2.9e-18
gene1342	Chr	23_C_23	rosB	ARO:3003049	rosB is a potassium antiporter in Yersinia that confers resistance to cationic antimicrobial peptides such as polymyxin B	efflux pump conferring antibiotic resistance	57.7	3e-157
gene1363	Chr	23_C_23	msbA	ARO:3003950	MsbA is a multidrug resistance transporter homolog from E. coli and belongs to a superfamily of transporters that contain an adenosine triphosphate (ATP) binding cassette (ABC) which is also called a nucleotide-binding domain (NBD). MsbA is a member of the MDR-ABC transporter group by sequence homology. MsbA transports lipid A	efflux pump conferring antibiotic resistance	29.2	4.4e-45
gene1364	Chr	23_C_23	novA	ARO:3002522	A type III ABC transporter	efflux pump conferring antibiotic resistance	25.2	2.6e-37
gene1367	Chr	23_C_23	baeR	ARO:3000828	BaeR is a response regulator that promotes the expression of MdtABC and AcrD efflux complexes.	efflux pump conferring antibiotic resistance;gene modulating antibiotic efflux	33	7.8e-33
gene1381	Chr	23_C_23	oleB	ARO:3003036	oleB is an ABC transporter in Streptomyces antibioticus and is involved in oleandomycin secretion	efflux pump conferring antibiotic resistance	31.1	3.7e-35
gene1388	Chr	23_C_23	evgS	ARO:3000833	EvgS is a sensor protein that phosphorylates the regulatory protein EvgA.	efflux pump conferring antibiotic resistance;gene modulating antibiotic efflux	27.4	4e-92
gene1396	Chr	23_C_23	patA	ARO:3000024	PatA is an ABC transporter of Streptococcus pneumoniae that interacts with PatB to confer fluoroquinolone resistance.	efflux pump conferring antibiotic resistance	34.9	1.3e-49
gene1413	Chr	23_C_23	adeK	ARO:3000782	AdeK is the outer membrane factor protein in the adeIJK multidrug efflux complex.	efflux pump conferring antibiotic resistance	29	7.3e-40
gene1414	Chr	23_C_23	macB	ARO:3000535	MacB is an ATP-binding cassette (ABC) transporter that exports macrolides with 14- or 15- membered lactones. It forms an antibiotic efflux complex with MacA and TolC.	efflux pump conferring antibiotic resistance	48.2	3.8e-170
gene1415	Chr	23_C_23	macA	ARO:3000533	MacA is a membrane fusion protein that forms an antibiotic efflux complex with MacB and TolC.	efflux pump conferring antibiotic resistance	39.3	5.1e-58
gene1436	Chr	23_C_23	mtrC	ARO:3000810	MtrC is the membrane fusion protein of the MtrCDE multidrug efflux complex.	efflux pump conferring antibiotic resistance;gene modulating antibiotic efflux	27	1e-20
gene1437	Chr	23_C_23	mexQ	ARO:3003699	MexQ is the inner membrane transporter of the multidrug efflux pump MexPQ-OpmE.	efflux pump conferring antibiotic resistance	27.5	3e-68
gene1443	Chr	23_C_23	mexF	ARO:3000804	MexF is the multidrug inner membrane transporter of the MexEF-OprN complex.	efflux pump conferring antibiotic resistance	23.6	3.7e-63
gene1446	Chr	23_C_23	cmeB	ARO:3000784	CmeB is the inner membrane transporter the CmeABC multidrug efflux complex.	efflux pump conferring antibiotic resistance	49.7	1.5e-285
gene1467	Chr	23_C_23	smeS	ARO:3003067	smeS is the protein kinase sensor component of a two component signal transduction system that includes smeR	efflux pump conferring antibiotic resistance;gene modulating antibiotic efflux	31.2	1.9e-21
gene1470	Chr	23_C_23	mtrA	ARO:3000816	MtrA is a transcriptional activator of the MtrCDE multidrug efflux pump of Neisseria gonorrhoeae.	efflux pump conferring antibiotic resistance;gene modulating antibiotic efflux	34.9	2e-36
gene1525	Chr	23_C_23	arlR	ARO:3000838	ArlR is a response regulator that binds to the norA promoter to activate expression. ArlR must first be phosphorylated by ArlS.	efflux pump conferring antibiotic resistance;gene modulating antibiotic efflux	42.2	1.2e-43
gene1526	Chr	23_C_23	vanSF	ARO:3002936	vanSF is a vanS variant found in the vanF gene cluster	glycopeptide resistance gene;gene conferring antibiotic resistance via molecular bypass;antibiotic resistance gene cluster, cassette, or operon	26.2	1.5e-19
gene1532	Chr	23_C_23	fyuA	ARO:3003833	fyuA is a pesticin receptor that is found in E.coli. The fyuA gene encodes the outer membrane receptor for the siderophore yersiniabactin (Ybt) and the hemR gene.	tetracycline resistance gene;aminoglycoside resistance gene	31.6	1.2e-09
gene1535	Chr	23_C_23	lmrC	ARO:3002881	lmrC is a chromosomally-encoded efflux pump that confers resistance to lincosamides in Streptomyces lincolnensis and Lactococcus lactis. It can dimerize with lmrD	efflux pump conferring antibiotic resistance	29.8	5.9e-08
gene1600	Chr	23_C_23	Escherichia coli acrR mutants resulting in antibiotic resistance	ARO:3003807	AcrR is a repressor of the AcrAB-TolC multidrug efflux complex. AcrR mutations result in high level antibiotic resistance. The mutations associated with this model are specific to E. coli.	efflux pump conferring antibiotic resistance;antibiotic resistant gene variant or mutant;gene modulating antibiotic efflux	36.7	4.5e-32
gene1601	Chr	23_C_23	acrA	ARO:3000207	Protein subunit of AcrA-AcrB-TolC multidrug efflux complex. AcrA represents the periplasmic portion of the transport protein.	efflux pump conferring antibiotic resistance	56	4.8e-104
gene1602	Chr	23_C_23	acrB	ARO:3000216	Protein subunit of AcrA-AcrB-TolC multidrug efflux complex. AcrB functions as a herterotrimer which forms the inner membrane component and is primarily responsible for substrate recognition and energy transduction by acting as a drug/proton antiporter.	efflux pump conferring antibiotic resistance	68.9	0
gene1611	Chr	23_C_23	oleC	ARO:3003748	oleC is an ABC transporter isolated from Streptomyces antibioticus and is involved in oleandomycin secretion.	efflux pump conferring antibiotic resistance	26.8	1.9e-19
gene1634	Chr	23_C_23	PmrE	ARO:3003577	PmrE is required for the synthesis and transfer of 4-amino-4-deoxy-L-arabinose (Ara4N) to Lipid A	polymyxin resistance gene;gene altering cell wall charge conferring antibiotic resistance	72.9	1.5e-166
gene1691	Chr	23_C_23	vanSN	ARO:3002940	vanSN is a vanS variant found in the vanN gene cluster	glycopeptide resistance gene;gene conferring antibiotic resistance via molecular bypass;antibiotic resistance gene cluster, cassette, or operon	24.4	3.5e-10
gene1708	Chr	23_C_23	msbA	ARO:3003950	MsbA is a multidrug resistance transporter homolog from E. coli and belongs to a superfamily of transporters that contain an adenosine triphosphate (ATP) binding cassette (ABC) which is also called a nucleotide-binding domain (NBD). MsbA is a member of the MDR-ABC transporter group by sequence homology. MsbA transports lipid A	efflux pump conferring antibiotic resistance	31.6	2.4e-25
gene1716	Chr	23_C_23	macB	ARO:3000535	MacB is an ATP-binding cassette (ABC) transporter that exports macrolides with 14- or 15- membered lactones. It forms an antibiotic efflux complex with MacA and TolC.	efflux pump conferring antibiotic resistance	38.1	5.4e-37
gene1722	Chr	23_C_23	evgA	ARO:3000832	EvgA	efflux pump conferring antibiotic resistance;gene modulating antibiotic efflux	27.1	2.1e-15
gene1734	Chr	23_C_23	Enterobacter aerogenes omp36 mutants	ARO:3003385	Mutant forms of the porin Omp36 result in reduced permeability to antibiotics.	antibiotic resistant gene variant or mutant;beta-lactam resistance gene;gene modulating permeability to antibiotic	26.7	9.9e-24
gene1741	Chr	23_C_23	msbA	ARO:3003950	MsbA is a multidrug resistance transporter homolog from E. coli and belongs to a superfamily of transporters that contain an adenosine triphosphate (ATP) binding cassette (ABC) which is also called a nucleotide-binding domain (NBD). MsbA is a member of the MDR-ABC transporter group by sequence homology. MsbA transports lipid A	efflux pump conferring antibiotic resistance	59.6	4.1e-200
gene1745	Chr	23_C_23	evgA	ARO:3000832	EvgA	efflux pump conferring antibiotic resistance;gene modulating antibiotic efflux	27.1	8e-21
gene1747	Chr	23_C_23	Staphylococcus aureus pgsA mutations conferring resistance to daptomycin	ARO:3003323	Point mutations that occur within Staphylococcus aureus pgsA gene resulting in resistance to daptomycin	antibiotic resistant gene variant or mutant;lipopeptide antibiotic resistance gene	36.4	2.5e-18
gene1793	Chr	23_C_23	drrA	ARO:3003944	Doxorubicin resistance ATP-binding protein DrrA (DrrA) is part of the drrAB efflux pump.	efflux pump conferring antibiotic resistance	28.6	3.3e-08
gene1794	Chr	23_C_23	AAC(6')-If	ARO:3002553	AAC(6')-If is a plasmid-encoded aminoglycoside acetyltransferase in E. cloacae	antibiotic inactivation enzyme;aminoglycoside resistance gene	55.6	8.6e-41
gene1797	Chr	23_C_23	vanHB	ARO:3002943	vanHB is a vanH variant in the vanB gene cluster	glycopeptide resistance gene;gene conferring antibiotic resistance via molecular bypass;antibiotic resistance gene cluster, cassette, or operon	32	3.8e-27
gene1801	Chr	23_C_23	tet35	ARO:3000481	Tet35 is a tetracycline efflux pump found in the Gram-negative Vibrio and Stenotrophomonas. It is unrelated to other tet resistance genes.	efflux pump conferring antibiotic resistance	32.9	1.7e-09
gene1829	Chr	23_C_23	sav1866	ARO:3000489	Sav1866 is a multidrug efflux pump in the Gram-positive Staphylococcus aureus. It is a homolog of the human ABC transporter Mdr1 and pumps out toxic compounds including verapamil	efflux pump conferring antibiotic resistance	25.5	5.7e-47
gene1843	Chr	23_C_23	rifampin phosphotransferase	ARO:3000444	The enzymatic inactivation of rifampin by phosphorylation at the 21-OH position.	rifampin resistance gene;antibiotic inactivation enzyme	36.8	1e-44
gene1865	Chr	23_C_23	PmrC	ARO:3003576	PmrC mediates the modification of Lipid A by the addition of 4-amino-4-deoxy-L-arabinose (L-Ara4N) and phosphoethanolamine	polymyxin resistance gene;gene altering cell wall charge conferring antibiotic resistance	39.3	1e-120
gene1867	Chr	23_C_23	Brucella suis mprF	ARO:3003772	MprF is a integral membrane protein that modifies the negatively-charged phosphatidylglycerol on the membrane surface. This confers resistance to cationic peptides that disrupt the cell membrane	antibiotic target modifying enzyme;peptide antibiotic resistance gene	36.1	7.1e-137
gene1945	Chr	23_C_23	drrA	ARO:3003944	Doxorubicin resistance ATP-binding protein DrrA (DrrA) is part of the drrAB efflux pump.	efflux pump conferring antibiotic resistance	26.6	2.8e-17
gene1947	Chr	23_C_23	novA	ARO:3002522	A type III ABC transporter	efflux pump conferring antibiotic resistance	27.2	5.8e-18
gene1949	Chr	23_C_23	vanTG	ARO:3002972	vanTG is a vanT variant found in the vanG gene cluster	glycopeptide resistance gene;gene conferring antibiotic resistance via molecular bypass;antibiotic resistance gene cluster, cassette, or operon	29.7	1.1e-42
gene1976	Chr	23_C_23	Mycobacterium tuberculosis ndh mutant conferring resistance to isoniazid	ARO:3003461	Mutations in the Mycobacterium tuberculosis ndh gene that results in increased resistance to isoniazid.	antibiotic resistant gene variant or mutant;isoniazid resistance gene	28	1.2e-39
gene2014	Chr	23_C_23	macB	ARO:3000535	MacB is an ATP-binding cassette (ABC) transporter that exports macrolides with 14- or 15- membered lactones. It forms an antibiotic efflux complex with MacA and TolC.	efflux pump conferring antibiotic resistance	34.5	5.5e-36
gene2030	Chr	23_C_23	vanTG	ARO:3002972	vanTG is a vanT variant found in the vanG gene cluster	glycopeptide resistance gene;gene conferring antibiotic resistance via molecular bypass;antibiotic resistance gene cluster, cassette, or operon	33.3	4.4e-43
gene2032	Chr	23_C_23	evgS	ARO:3000833	EvgS is a sensor protein that phosphorylates the regulatory protein EvgA.	efflux pump conferring antibiotic resistance;gene modulating antibiotic efflux	39.1	1.6e-06
gene2039	Chr	23_C_23	evgS	ARO:3000833	EvgS is a sensor protein that phosphorylates the regulatory protein EvgA.	efflux pump conferring antibiotic resistance;gene modulating antibiotic efflux	35	2.5e-11
gene2058	Chr	23_C_23	Escherichia coli EF-Tu mutants conferring resistance to Enacyloxin IIa	ARO:3003370	Sequence variants of Escherichia coli elongation factor Tu that confer resistance to Enacyloxin IIa	antibiotic resistant gene variant or mutant;elfamycin resistance gene	30.7	2.4e-28
gene2121	Chr	23_C_23	vanRG	ARO:3002926	vanRG is a vanR variant found in the vanG gene cluster	glycopeptide resistance gene;gene conferring antibiotic resistance via molecular bypass;antibiotic resistance gene cluster, cassette, or operon	33.1	4.3e-09
gene2154	Chr	23_C_23	evgS	ARO:3000833	EvgS is a sensor protein that phosphorylates the regulatory protein EvgA.	efflux pump conferring antibiotic resistance;gene modulating antibiotic efflux	29.4	2e-39
gene2155	Chr	23_C_23	sav1866	ARO:3000489	Sav1866 is a multidrug efflux pump in the Gram-positive Staphylococcus aureus. It is a homolog of the human ABC transporter Mdr1 and pumps out toxic compounds including verapamil	efflux pump conferring antibiotic resistance	29.8	5.8e-66
gene2157	Chr	23_C_23	sav1866	ARO:3000489	Sav1866 is a multidrug efflux pump in the Gram-positive Staphylococcus aureus. It is a homolog of the human ABC transporter Mdr1 and pumps out toxic compounds including verapamil	efflux pump conferring antibiotic resistance	30.3	6.5e-65
gene2178	Chr	23_C_23	vanE	ARO:3002907	VanE is a D-Ala-D-Ala ligase homolog that can synthesize D-Ala-D-Ser	glycopeptide resistance gene;gene conferring antibiotic resistance via molecular bypass;antibiotic resistance gene cluster, cassette, or operon	33.1	1.7e-38
gene2259	Chr	23_C_23	Escherichia coli gyrA conferring resistance to fluoroquinolones	ARO:3003294	Point mutation of Escherichia coli gyrA resulted in the lowered affinity between fluoroquinolones and gyrA. Thus	antibiotic resistant gene variant or mutant;fluoroquinolone resistance gene	74.2	0
gene2271	Chr	23_C_23	evgS	ARO:3000833	EvgS is a sensor protein that phosphorylates the regulatory protein EvgA.	efflux pump conferring antibiotic resistance;gene modulating antibiotic efflux	32.8	1.4e-33
gene2281	Chr	23_C_23	macB	ARO:3000535	MacB is an ATP-binding cassette (ABC) transporter that exports macrolides with 14- or 15- membered lactones. It forms an antibiotic efflux complex with MacA and TolC.	efflux pump conferring antibiotic resistance	32.1	3.3e-20
gene2309	Chr	23_C_23	srmB	ARO:3002828	srmB is an efflux pump found in Streptomyces ambofaciens that confers resistance to spiramycin	efflux pump conferring antibiotic resistance	33.2	2.2e-66
gene2343	Chr	23_C_23	Mycobacterium tuberculosis kasA mutant conferring resistance to isoniazid	ARO:3003463	Specific mutations on the Mycobacterium tuberculosis kasA gene resulting in lowered affinity of isoniazid	antibiotic resistant gene variant or mutant;isoniazid resistance gene	40.5	1.7e-80
gene2353	Chr	23_C_23	mexT	ARO:3000814	MexT is a LysR-type transcriptional activator that positively regulates the expression of MexEF-OprN and OprD.	efflux pump conferring antibiotic resistance;gene modulating antibiotic efflux	24.5	6.9e-16
gene2354	Chr	23_C_23	mdtL	ARO:3001215	Multidrug resistance protein MdtL	efflux pump conferring antibiotic resistance	42.4	3.6e-67
gene2373	Chr	23_C_23	PEDO-2	ARO:3003714	PEDO-2 is a subclass B3 metallo-beta lactamase isolated from Pedobacter borealis exhibiting carbapenem resistance.	antibiotic inactivation enzyme;beta-lactam resistance gene	33.3	4.9e-10
gene2374	Chr	23_C_23	smeR	ARO:3003066	smeR is the responder component of a two component signal transduction system that includes smeS	efflux pump conferring antibiotic resistance;gene modulating antibiotic efflux	36.1	3.5e-15
gene2375	Chr	23_C_23	adeS	ARO:3000549	AdeS is a sensor kinase in the AdeRS regulatory system of AdeABC. It is essential for AdeABC expression.	efflux pump conferring antibiotic resistance;gene modulating antibiotic efflux	26.4	1.9e-17
gene2459	Chr	23_C_23	vanRN	ARO:3002929	vanRN is a vanR variant found in the vanN gene cluster	glycopeptide resistance gene;gene conferring antibiotic resistance via molecular bypass;antibiotic resistance gene cluster, cassette, or operon	40	4.6e-16
gene2582	Chr	23_C_23	hmrM	ARO:3003953	hmrM is a multidrug efflux pump belonging to the MATE family and functions as a Na+/drug antiporter.	efflux pump conferring antibiotic resistance	46.4	6.6e-113
gene2653	Chr	23_C_23	vgaALC	ARO:3002830	vgaALC is an efflux protein expressed in staphylococci that confers resistance to streptogramin A antibiotics and related compounds. It is associated with plasmid DNA.	efflux pump conferring antibiotic resistance	34.3	2.3e-53
gene2664	Chr	23_C_23	macB	ARO:3000535	MacB is an ATP-binding cassette (ABC) transporter that exports macrolides with 14- or 15- membered lactones. It forms an antibiotic efflux complex with MacA and TolC.	efflux pump conferring antibiotic resistance	37.8	6.5e-41
gene2667	Chr	23_C_23	mfd	ARO:3003844	mfd dissociates transcription elongation complexes blocked at nonpairing lesions and mediates recruitment of DNA repair proteins. The Mfd (mutation frequency decline) protein	antibiotic target protection protein;fluoroquinolone resistance gene	62.5	0
gene2706	Chr	23_C_23	fyuA	ARO:3003833	fyuA is a pesticin receptor that is found in E.coli. The fyuA gene encodes the outer membrane receptor for the siderophore yersiniabactin (Ybt) and the hemR gene.	tetracycline resistance gene;aminoglycoside resistance gene	27.5	4.4e-09
gene2709	Chr	23_C_23	drrA	ARO:3003944	Doxorubicin resistance ATP-binding protein DrrA (DrrA) is part of the drrAB efflux pump.	efflux pump conferring antibiotic resistance	24.2	1.8e-14
gene2728	Chr	23_C_23	tetD	ARO:3000168	TetD is a tetracycline efflux pump found exclusively in Gram-negative bacteria.	efflux pump conferring antibiotic resistance	39.4	2.4e-15
gene2737	Chr	23_C_23	ykkC	ARO:3003063	ykkC is an SMR-type protein that is a subunit of the ykkCD efflux pump	efflux pump conferring antibiotic resistance	43.7	1.2e-14
gene2749	Chr	23_C_23	macB	ARO:3000535	MacB is an ATP-binding cassette (ABC) transporter that exports macrolides with 14- or 15- membered lactones. It forms an antibiotic efflux complex with MacA and TolC.	efflux pump conferring antibiotic resistance	34.1	1.4e-28
gene2766	Chr	23_C_23	Mycobacterium tuberculosis kasA mutant conferring resistance to isoniazid	ARO:3003463	Specific mutations on the Mycobacterium tuberculosis kasA gene resulting in lowered affinity of isoniazid	antibiotic resistant gene variant or mutant;isoniazid resistance gene	33.4	1e-53
gene2782	Chr	23_C_23	lsaC	ARO:3003112	LsaC is an ABC efflux pump expressed in Streptococcus agalactiae. It confers resistance to lincomycin	efflux pump conferring antibiotic resistance	26	5.5e-12
gene2791	Chr	23_C_23	H-NS	ARO:3000676	H-NS is a histone-like protein involved in global gene regulation in Gram-negative bacteria. It is a repressor of the membrane fusion protein genes acrE	efflux pump conferring antibiotic resistance;gene modulating antibiotic efflux	52.2	3.8e-24
gene2843	Chr	23_C_23	macB	ARO:3000535	MacB is an ATP-binding cassette (ABC) transporter that exports macrolides with 14- or 15- membered lactones. It forms an antibiotic efflux complex with MacA and TolC.	efflux pump conferring antibiotic resistance	24.8	1.7e-14
gene2844	Chr	23_C_23	msbA	ARO:3003950	MsbA is a multidrug resistance transporter homolog from E. coli and belongs to a superfamily of transporters that contain an adenosine triphosphate (ATP) binding cassette (ABC) which is also called a nucleotide-binding domain (NBD). MsbA is a member of the MDR-ABC transporter group by sequence homology. MsbA transports lipid A	efflux pump conferring antibiotic resistance	27.2	2.5e-16
gene2854	Chr	23_C_23	adeR	ARO:3000553	AdeR is a positive regulator of AdeABC efflux system. AdeR inactivation leads to susceptibility to aminoglycoside antibiotics.	efflux pump conferring antibiotic resistance;gene modulating antibiotic efflux	27.6	2.2e-06
gene2966	Chr	23_C_23	tet35	ARO:3000481	Tet35 is a tetracycline efflux pump found in the Gram-negative Vibrio and Stenotrophomonas. It is unrelated to other tet resistance genes.	efflux pump conferring antibiotic resistance	50.9	2.7e-94
gene2982	Chr	23_C_23	aminocoumarin resistant cysB	ARO:3003840	Positive regulator of gene expression in the cysteine regulon. cysB mutants confer resistance to novobiocin	aminocoumarin resistance gene	73.6	3e-144
gene2984	Chr	23_C_23	qepA	ARO:3000448	QepA is a plasmid-mediated fluoroquinolone efflux pump found in E. coli. It is regulated by sox genes	efflux pump conferring antibiotic resistance	29.6	4.3e-07
gene2987	Chr	23_C_23	Escherichia coli nfsA mutations conferring resistance to nitrofurantoin	ARO:3003751	nfsA encodes the major oxygen-insesitive nitroreductase in E. coli. The first step of resistance to nitrofurazone is mutation of nfsA.	nitrofuratoin resistance gene;antibiotic resistant gene variant or mutant	58	2e-76
gene3039	Chr	23_C_23	clbA	ARO:3002814	clbA is a plasmid-encoded cfr gene found in Bacillus amyloliquefaciens	linezolid resistance gene;lincosamide resistance gene;macrolide resistance gene;antibiotic target modifying enzyme;phenicol resistance gene;streptogramin resistance gene	30.3	3.6e-37
gene3076	Chr	23_C_23	emrD	ARO:3000309	EmrD is a multidrug transporter from the Major Facilitator Superfamily (MFS) primarily found in Escherichia coli. EmrD couples efflux of amphipathic compounds with proton import across the plasma membrane.	efflux pump conferring antibiotic resistance	46.1	2.1e-91
gene3107	Chr	23_C_23	efrA	ARO:3003948	efrA is a part of the EfrAB efflux pump	efflux pump conferring antibiotic resistance	25.1	9e-11
gene3124	Chr	23_C_23	macB	ARO:3000535	MacB is an ATP-binding cassette (ABC) transporter that exports macrolides with 14- or 15- membered lactones. It forms an antibiotic efflux complex with MacA and TolC.	efflux pump conferring antibiotic resistance	33.7	3.4e-22
gene3139	Chr	23_C_23	NmcR	ARO:3003665	NmcR is a homolog of the LysR regulator found in Enterobacter cloacae that contribute to the regulation of NmcA beta-lactamase	antibiotic inactivation enzyme;beta-lactam resistance gene;gene modulating beta-lactam resistance	38.4	3.1e-07
gene3146	Chr	23_C_23	Escherichia coli mutant GlpT conferring resistance to fosfomycin	ARO:3003889	Mutations to the active importer GlpT	fosfomycin resistance gene;antibiotic resistant gene variant or mutant	72.7	5.9e-199
gene3155	Chr	23_C_23	cmlv	ARO:3002700	cmlv is a chromosome-encoded chloramphenicol phoshotransferase that is found in Streptomyces venezuelae	chloramphenicol resistance gene;antibiotic inactivation enzyme	35.7	3.1e-55
gene3167	Chr	23_C_23	NmcR	ARO:3003665	NmcR is a homolog of the LysR regulator found in Enterobacter cloacae that contribute to the regulation of NmcA beta-lactamase	antibiotic inactivation enzyme;beta-lactam resistance gene;gene modulating beta-lactam resistance	33.3	1.4e-10
gene3203	Chr	23_C_23	novA	ARO:3002522	A type III ABC transporter	efflux pump conferring antibiotic resistance	31.5	3.3e-19
gene3219	Chr	23_C_23	evgA	ARO:3000832	EvgA	efflux pump conferring antibiotic resistance;gene modulating antibiotic efflux	27	9.7e-19
gene3221	Chr	23_C_23	evgS	ARO:3000833	EvgS is a sensor protein that phosphorylates the regulatory protein EvgA.	efflux pump conferring antibiotic resistance;gene modulating antibiotic efflux	35	2.1e-54
gene3258	Chr	23_C_23	sav1866	ARO:3000489	Sav1866 is a multidrug efflux pump in the Gram-positive Staphylococcus aureus. It is a homolog of the human ABC transporter Mdr1 and pumps out toxic compounds including verapamil	efflux pump conferring antibiotic resistance	30.7	3.7e-10
gene3281	Chr	23_C_23	PmrC	ARO:3003576	PmrC mediates the modification of Lipid A by the addition of 4-amino-4-deoxy-L-arabinose (L-Ara4N) and phosphoethanolamine	polymyxin resistance gene;gene altering cell wall charge conferring antibiotic resistance	42.7	2e-121
gene3297	Chr	23_C_23	Klebsiella pneumoniae ramR mutants	ARO:3003380	RamR is a repressor that regulates RamA expression. Mutations lead to the upregulation of AcrAB	efflux pump conferring antibiotic resistance;antibiotic resistant gene variant or mutant;gene modulating antibiotic efflux	37.3	1.3e-12
gene3305	Chr	23_C_23	mdtK	ARO:3001327	A multidrug and toxic compound extrusions (MATE) transporter conferring resistance to norfloxacin	efflux pump conferring antibiotic resistance	26.9	3.7e-36
gene3330	Chr	23_C_23	mexT	ARO:3000814	MexT is a LysR-type transcriptional activator that positively regulates the expression of MexEF-OprN and OprD.	efflux pump conferring antibiotic resistance;gene modulating antibiotic efflux	32.1	1.3e-35
gene3458	Chr	23_C_23	Escherichia coli mutant UhpT conferring resistance to fosfomycin	ARO:3003890	Mutations to the active importer UhpT	fosfomycin resistance gene;antibiotic resistant gene variant or mutant	82.5	7.2e-216
gene3486	Chr	23_C_23	drrA	ARO:3003944	Doxorubicin resistance ATP-binding protein DrrA (DrrA) is part of the drrAB efflux pump.	efflux pump conferring antibiotic resistance	27.7	3.8e-15
gene3493	Chr	23_C_23	mtrA	ARO:3000816	MtrA is a transcriptional activator of the MtrCDE multidrug efflux pump of Neisseria gonorrhoeae.	efflux pump conferring antibiotic resistance;gene modulating antibiotic efflux	29.2	1.1e-07
gene3496	Chr	23_C_23	mtrA	ARO:3000816	MtrA is a transcriptional activator of the MtrCDE multidrug efflux pump of Neisseria gonorrhoeae.	efflux pump conferring antibiotic resistance;gene modulating antibiotic efflux	32.4	1.5e-11
gene3526	Chr	23_C_23	sav1866	ARO:3000489	Sav1866 is a multidrug efflux pump in the Gram-positive Staphylococcus aureus. It is a homolog of the human ABC transporter Mdr1 and pumps out toxic compounds including verapamil	efflux pump conferring antibiotic resistance	32.4	3e-77
gene3528	Chr	23_C_23	sav1866	ARO:3000489	Sav1866 is a multidrug efflux pump in the Gram-positive Staphylococcus aureus. It is a homolog of the human ABC transporter Mdr1 and pumps out toxic compounds including verapamil	efflux pump conferring antibiotic resistance	33	7e-77
gene3529	Chr	23_C_23	Pseudomonas mutant PhoP conferring resistance to colistin	ARO:3003895	Mutations in Pseudomonas aeruginosa PhoP of the two-component PhoPQ regulatory system. Presence of mutation confers resistance to colistin.	efflux pump conferring antibiotic resistance;polymyxin resistance gene;gene modulating antibiotic efflux;gene altering cell wall charge conferring antibiotic resistance	57.1	1.9e-68
gene3530	Chr	23_C_23	Pseudomonas mutant PhoQ conferring resistance to colistin	ARO:3003896	Mutations in Pseudomonas aeruginosa PhoQ of the two-component PhoPQ regulatory system. Presence of mutation confers resistance to colistin	efflux pump conferring antibiotic resistance;polymyxin resistance gene;gene modulating antibiotic efflux;gene altering cell wall charge conferring antibiotic resistance	33.1	1e-49
gene3534	Chr	23_C_23	adeI	ARO:3000780	AdeI is the membrane fusion protein of the AdeIJK multidrug efflux complex.	efflux pump conferring antibiotic resistance	28.6	8.2e-07
gene3535	Chr	23_C_23	mexN	ARO:3003705	MexN is the inner membrane transporter of the MexMN-OprM multidrug efflux complex.	efflux pump conferring antibiotic resistance	27	2e-69
gene3567	Chr	23_C_23	abeS	ARO:3000768	AbeS in an efflux pump of the SMR family of transporters found in Acinetobacter baumannii.	efflux pump conferring antibiotic resistance	45.6	2.2e-18
gene3568	Chr	23_C_23	qacH	ARO:3003836	qacH is a subunit of the qac multidrug efflux pump in Vibrio cholerae	efflux pump conferring antibiotic resistance	39.4	2.9e-19
gene3587	Chr	23_C_23	Mycobacterium tuberculosis katG mutations conferring resistance to isoniazid	ARO:3003392	katG is a catalase-peroxidase that catalyzes the activation of isoniazid. Isoniazid inhibits mycolic acid synthesis	antibiotic resistant gene variant or mutant;isoniazid resistance gene	56	5.2e-229
gene3595	Chr	23_C_23	macB	ARO:3000535	MacB is an ATP-binding cassette (ABC) transporter that exports macrolides with 14- or 15- membered lactones. It forms an antibiotic efflux complex with MacA and TolC.	efflux pump conferring antibiotic resistance	29.3	3.2e-14
gene3612	Chr	23_C_23	Staphylococcus aureus cls conferring resistance to daptomycin	ARO:3003074	cls or cardiolipin synthetase is an inner membrane protein that is involved in membrane synthesis. Specific mutations in S. aureus can confer resistance to daptomycin.	antibiotic resistant gene variant or mutant;lipopeptide antibiotic resistance gene	27	5.4e-44
gene3633	Chr	23_C_23	mexW	ARO:3003031	MexW is the RND-type membrane protein of the efflux complex MexVW-OprM.	efflux pump conferring antibiotic resistance	35.5	1e-169
gene3634	Chr	23_C_23	mexH	ARO:3000807	MexH is the membrane fusion protein of the efflux complex MexGHI-OpmD.	efflux pump conferring antibiotic resistance	26.9	3.6e-26
gene3662	Chr	23_C_23	oleC	ARO:3003748	oleC is an ABC transporter isolated from Streptomyces antibioticus and is involved in oleandomycin secretion.	efflux pump conferring antibiotic resistance	35.3	3.9e-42
gene3671	Chr	23_C_23	smeS	ARO:3003067	smeS is the protein kinase sensor component of a two component signal transduction system that includes smeR	efflux pump conferring antibiotic resistance;gene modulating antibiotic efflux	34.1	3.4e-26
gene3672	Chr	23_C_23	mtrA	ARO:3000816	MtrA is a transcriptional activator of the MtrCDE multidrug efflux pump of Neisseria gonorrhoeae.	efflux pump conferring antibiotic resistance;gene modulating antibiotic efflux	40.4	2.1e-43
gene3680	Chr	23_C_23	kdpE	ARO:3003841	kdpE is a transcriptional activator that is part of the two-component system KdpD/KdpE that is studied for its regulatory role in potassium transport and has been identified as an adaptive regulator involved in the virulence and intracellular survival of pathogenic bacteria. kdpE regulates a range of virulence loci through direct promoter binding.	aminoglycoside resistance gene	28.8	4.5e-09
gene3686	Chr	23_C_23	mdtN	ARO:3003548	Multidrug resistance efflux pump. Could be involved in resistance to puromycin	efflux pump conferring antibiotic resistance	30.8	1.4e-25
gene3706	Chr	23_C_23	PmrF	ARO:3003578	PmrF is required for the synthesis and transfer of 4-amino-4-deoxy-L-arabinose (Ara4N) to Lipid A	polymyxin resistance gene;gene altering cell wall charge conferring antibiotic resistance	29.3	2.5e-35
gene3721	Chr	23_C_23	vgaALC	ARO:3002830	vgaALC is an efflux protein expressed in staphylococci that confers resistance to streptogramin A antibiotics and related compounds. It is associated with plasmid DNA.	efflux pump conferring antibiotic resistance	27.4	1.3e-32
gene3738	Chr	23_C_23	LpxA	ARO:3003573	The LpxA gene is widely known to be involved in the biosynthesis of lipid A in Gram-negative bacteria and mutations to this gene may cause resistance to antimicrobial peptides that target the outer membrane	gene conferring antibiotic resistance via molecular bypass;polymyxin resistance gene;antibiotic resistant gene variant or mutant	53.7	8e-79
gene3881	Chr	23_C_23	mexT	ARO:3000814	MexT is a LysR-type transcriptional activator that positively regulates the expression of MexEF-OprN and OprD.	efflux pump conferring antibiotic resistance;gene modulating antibiotic efflux	28.2	4.2e-26
gene3885	Chr	23_C_23	vanRF	ARO:3002925	vanRF is a vanR variant found in the vanF gene cluster	glycopeptide resistance gene;gene conferring antibiotic resistance via molecular bypass;antibiotic resistance gene cluster, cassette, or operon	32.7	1.4e-14
gene3899	Chr	23_C_23	evgS	ARO:3000833	EvgS is a sensor protein that phosphorylates the regulatory protein EvgA.	efflux pump conferring antibiotic resistance;gene modulating antibiotic efflux	31.7	5.3e-30
gene3909	Chr	23_C_23	vanT	ARO:3000372	VanT is a membrane bound serine racemase	glycopeptide resistance gene;gene conferring antibiotic resistance via molecular bypass	34	6.8e-41
gene3918	Chr	23_C_23	adeR	ARO:3000553	AdeR is a positive regulator of AdeABC efflux system. AdeR inactivation leads to susceptibility to aminoglycoside antibiotics.	efflux pump conferring antibiotic resistance;gene modulating antibiotic efflux	33.9	5e-15
gene3929	Chr	23_C_23	PmrE	ARO:3003577	PmrE is required for the synthesis and transfer of 4-amino-4-deoxy-L-arabinose (Ara4N) to Lipid A	polymyxin resistance gene;gene altering cell wall charge conferring antibiotic resistance	27.9	4.9e-33
gene3931	Chr	23_C_23	PmrF	ARO:3003578	PmrF is required for the synthesis and transfer of 4-amino-4-deoxy-L-arabinose (Ara4N) to Lipid A	polymyxin resistance gene;gene altering cell wall charge conferring antibiotic resistance	67.8	6.3e-126
gene3932	Chr	23_C_23	arnA	ARO:3002985	arnA modifies lipid A with 4-amino-4-deoxy-L-arabinose (Ara4N) which allows gram-negative bacteria to resist the antimicrobial activity of cationic antimicrobial peptides and antibiotics such as polymyxin. arnA is found in E. coli and P. aeruginosa.	polymyxin resistance gene;gene altering cell wall charge conferring antibiotic resistance	72.4	1.4e-289
gene3941	Chr	23_C_23	CRP	ARO:3000518	CRP is a global regulator that represses MdtEF multidrug efflux pump expression.	efflux pump conferring antibiotic resistance;gene modulating antibiotic efflux	88.7	4.3e-107
gene3946	Chr	23_C_23	vanSI	ARO:3003726	VanSI is a vanS variant found in the vanI gene cluster, it is a histidine kinase.	glycopeptide resistance gene;gene conferring antibiotic resistance via molecular bypass;antibiotic resistance gene cluster, cassette, or operon	30.2	2.7e-17
gene3959	Chr	23_C_23	msbA	ARO:3003950	MsbA is a multidrug resistance transporter homolog from E. coli and belongs to a superfamily of transporters that contain an adenosine triphosphate (ATP) binding cassette (ABC) which is also called a nucleotide-binding domain (NBD). MsbA is a member of the MDR-ABC transporter group by sequence homology. MsbA transports lipid A	efflux pump conferring antibiotic resistance	29.5	2.1e-15
gene3975	Chr	23_C_23	carA	ARO:3002817	carA is an ABC transporter involved in macrolide resistance. It is found in Streptomyces thermotolerans	efflux pump conferring antibiotic resistance	31.9	1.1e-61
gene4013	Chr	23_C_23	macB	ARO:3000535	MacB is an ATP-binding cassette (ABC) transporter that exports macrolides with 14- or 15- membered lactones. It forms an antibiotic efflux complex with MacA and TolC.	efflux pump conferring antibiotic resistance	33.9	1.2e-34
gene4019	Chr	23_C_23	evgS	ARO:3000833	EvgS is a sensor protein that phosphorylates the regulatory protein EvgA.	efflux pump conferring antibiotic resistance;gene modulating antibiotic efflux	35.5	2e-35
gene4022	Chr	23_C_23	evgS	ARO:3000833	EvgS is a sensor protein that phosphorylates the regulatory protein EvgA.	efflux pump conferring antibiotic resistance;gene modulating antibiotic efflux	27.4	1.4e-46
gene4056	Chr	23_C_23	macB	ARO:3000535	MacB is an ATP-binding cassette (ABC) transporter that exports macrolides with 14- or 15- membered lactones. It forms an antibiotic efflux complex with MacA and TolC.	efflux pump conferring antibiotic resistance	34	6.1e-22
gene4077	Chr	23_C_23	Enterobacter aerogenes omp36 mutants	ARO:3003385	Mutant forms of the porin Omp36 result in reduced permeability to antibiotics.	antibiotic resistant gene variant or mutant;beta-lactam resistance gene;gene modulating permeability to antibiotic	38.7	4.3e-59
gene4078	Chr	23_C_23	mdtH	ARO:3001216	Multidrug resistance protein MdtH	efflux pump conferring antibiotic resistance	58.9	1.4e-113
gene4093	Chr	23_C_23	golS	ARO:3000504	GolS is a regulator activated by the presence of gold	efflux pump conferring antibiotic resistance;gene modulating antibiotic efflux	37.5	2.3e-19
gene4140	Chr	23_C_23	evgS	ARO:3000833	EvgS is a sensor protein that phosphorylates the regulatory protein EvgA.	efflux pump conferring antibiotic resistance;gene modulating antibiotic efflux	34.2	7.5e-36
gene4158	Chr	23_C_23	tetB(P)	ARO:3000195	TetB(P) is a tetracycline ribosomal protection protein found on the same operon as tetA(P)	antibiotic target protection protein;tetracycline resistance gene	39.1	1.1e-24
gene4193	Chr	23_C_23	macB	ARO:3000535	MacB is an ATP-binding cassette (ABC) transporter that exports macrolides with 14- or 15- membered lactones. It forms an antibiotic efflux complex with MacA and TolC.	efflux pump conferring antibiotic resistance	35.1	6.6e-30
gene4195	Chr	23_C_23	macB	ARO:3000535	MacB is an ATP-binding cassette (ABC) transporter that exports macrolides with 14- or 15- membered lactones. It forms an antibiotic efflux complex with MacA and TolC.	efflux pump conferring antibiotic resistance	52.8	1.7e-183
gene4196	Chr	23_C_23	macA	ARO:3000533	MacA is a membrane fusion protein that forms an antibiotic efflux complex with MacB and TolC.	efflux pump conferring antibiotic resistance	39.1	1.1e-63
gene4197	Chr	23_C_23	cpxR	ARO:3000831	CpxR is a regulator that promotes acrD expression when phosphorylated by a cascade involving CpxA	efflux pump conferring antibiotic resistance;gene modulating antibiotic efflux	43.6	6.5e-45
gene4198	Chr	23_C_23	cpxA	ARO:3000830	CpxA is a membrane-localized sensor kinase that is activated by envelope stress. It starts a kinase cascade that activates CpxR	efflux pump conferring antibiotic resistance;gene modulating antibiotic efflux	33.2	2.4e-32
gene4222	Chr	23_C_23	cphA7	ARO:3003103	cphA7 is an Ambler Class B MBL, subclass B2 originally isolated from Aeromonas jandaei. This enzyme has specific activity against carbapenems and is active as a mono-zinc protein.	antibiotic inactivation enzyme;beta-lactam resistance gene	95.7	1.9e-146
gene4234	Chr	23_C_23	tetS	ARO:3000192	Tet(S) is a ribosomal protection protein found in Gram-positive and Gram-negative strains. It is similar to tet(M) and tet(O).	antibiotic target protection protein;tetracycline resistance gene	25.6	2.3e-37
gene4290	Chr	23_C_23	dfrE	ARO:3002875	dfrE is a chromosome-encoded dihydrofolate reductase found in Enterococcus faecalis	antibiotic target replacement protein;trimethoprim resistance gene	62.7	2.5e-56
gene4311	Chr	23_C_23	macB	ARO:3000535	MacB is an ATP-binding cassette (ABC) transporter that exports macrolides with 14- or 15- membered lactones. It forms an antibiotic efflux complex with MacA and TolC.	efflux pump conferring antibiotic resistance	38.3	2.2e-30
gene4315	Chr	23_C_23	macB	ARO:3000535	MacB is an ATP-binding cassette (ABC) transporter that exports macrolides with 14- or 15- membered lactones. It forms an antibiotic efflux complex with MacA and TolC.	efflux pump conferring antibiotic resistance	33.6	1.8e-22
gene4345	Chr	23_C_23	mexT	ARO:3000814	MexT is a LysR-type transcriptional activator that positively regulates the expression of MexEF-OprN and OprD.	efflux pump conferring antibiotic resistance;gene modulating antibiotic efflux	27.6	2e-20
gene4361	Chr	23_C_23	aminocoumarin resistant cysB	ARO:3003840	Positive regulator of gene expression in the cysteine regulon. cysB mutants confer resistance to novobiocin	aminocoumarin resistance gene	43.1	1.8e-69
gene4362	Chr	23_C_23	oleC	ARO:3003748	oleC is an ABC transporter isolated from Streptomyces antibioticus and is involved in oleandomycin secretion.	efflux pump conferring antibiotic resistance	34	8.9e-25
gene4368	Chr	23_C_23	vatF	ARO:3003744	vatF is a streptogramin A acetyl transferase gene isolated from the chromosome of Yersinia enterocolitica.	antibiotic inactivation enzyme;streptogramin resistance gene	48.4	9e-11
gene4423	Chr	23_C_23	sdiA	ARO:3000826	SdiA is a cell division regulator that is also a positive regulator of AcrAB only when it's expressed from a plasmid. When the sdiA gene is on the chromosome	efflux pump conferring antibiotic resistance;gene modulating antibiotic efflux	28.8	2.4e-19
gene4427	Chr	23_C_23	mtrR	ARO:3000817	MtrR is a repressor of mtrCDE expression. Mutations in mtrR increase multidrug resistance.	gene modulating antibiotic efflux	45.7	5.2e-06
gene4499	Chr	23_C_23	oleC	ARO:3003748	oleC is an ABC transporter isolated from Streptomyces antibioticus and is involved in oleandomycin secretion.	efflux pump conferring antibiotic resistance	36.5	3.8e-48
gene4554	Chr	23_C_23	PmrA	ARO:3003582	Response regulator for Lipid A modification genes, two-component system involved in polymyxin resistance that senses high extracellular Fe(2+)	polymyxin resistance gene;gene altering cell wall charge conferring antibiotic resistance	34.5	3.5e-35
gene4572	Chr	23_C_23	evgS	ARO:3000833	EvgS is a sensor protein that phosphorylates the regulatory protein EvgA.	efflux pump conferring antibiotic resistance;gene modulating antibiotic efflux	29.4	2.1e-43
gene4573	Chr	23_C_23	vanRM	ARO:3002928	vanRM is a vanR variant found in the vanM gene cluster	glycopeptide resistance gene;gene conferring antibiotic resistance via molecular bypass;antibiotic resistance gene cluster, cassette, or operon	37.7	6.1e-16
gene4623	Chr	23_C_23	macB	ARO:3000535	MacB is an ATP-binding cassette (ABC) transporter that exports macrolides with 14- or 15- membered lactones. It forms an antibiotic efflux complex with MacA and TolC.	efflux pump conferring antibiotic resistance	33	1.6e-32
gene4636	Chr	23_C_23	mexT	ARO:3000814	MexT is a LysR-type transcriptional activator that positively regulates the expression of MexEF-OprN and OprD.	efflux pump conferring antibiotic resistance;gene modulating antibiotic efflux	31.2	8.6e-35
gene4642	Chr	23_C_23	farA	ARO:3003961	farA is the membrane fusion protein that is part of the farAB efflux pump.	efflux pump conferring antibiotic resistance;gene modulating antibiotic efflux	35.8	3.1e-38
gene4643	Chr	23_C_23	emrB	ARO:3000074	emrB is a translocase in the emrB -TolC efflux protein in E. coli. It recognizes substrates including carbonyl cyanide m-chlorophenylhydrazone (CCCP)	efflux pump conferring antibiotic resistance	32.3	4.6e-70
gene4687	Chr	23_C_23	rpsJ	ARO:3003930	rpsJ is a tetracycline resistance protein identified in Neisseria gonorrhoeae. Tetracycline resistance is conferred by binding to the ribosome as a 30S ribosomal protection protein.	antibiotic target protection protein;tetracycline resistance gene	71.6	1.9e-36
gene4690	Chr	23_C_23	vanRI	ARO:3003728	VanRI is the regulatory transcriptional activator in the VanSR regulator within the VanI glycopeptide resistance gene cluster.	glycopeptide resistance gene;gene conferring antibiotic resistance via molecular bypass;antibiotic resistance gene cluster, cassette, or operon	39.1	4e-45
gene4704	Chr	23_C_23	QnrA7	ARO:3002713	QnrA7 is a plasmid-mediated quinolone resistance protein found in Shewanella algae	antibiotic target protection protein;fluoroquinolone resistance gene	50.2	2e-56
gene4711	Chr	23_C_23	mfd	ARO:3003844	mfd dissociates transcription elongation complexes blocked at nonpairing lesions and mediates recruitment of DNA repair proteins. The Mfd (mutation frequency decline) protein	antibiotic target protection protein;fluoroquinolone resistance gene	37.2	6.3e-59
gene4718	Chr	23_C_23	otrA	ARO:3002891	otrA is an oxytetracycline resistance ribosomal protection protein found in Streptomyces rimosus	antibiotic target protection protein;tetracycline resistance gene	44.1	3.7e-31
gene4721	Chr	23_C_23	vanSG	ARO:3002937	vanSG is a vanS variant found in the vanG gene cluster	glycopeptide resistance gene;gene conferring antibiotic resistance via molecular bypass;antibiotic resistance gene cluster, cassette, or operon	25	3.8e-12
gene4722	Chr	23_C_23	arlR	ARO:3000838	ArlR is a response regulator that binds to the norA promoter to activate expression. ArlR must first be phosphorylated by ArlS.	efflux pump conferring antibiotic resistance;gene modulating antibiotic efflux	34.8	9.4e-14
gene4784	Chr	23_C_23	oleC	ARO:3003748	oleC is an ABC transporter isolated from Streptomyces antibioticus and is involved in oleandomycin secretion.	efflux pump conferring antibiotic resistance	25.6	1.4e-18
gene4815	Chr	23_C_23	cpxR	ARO:3000831	CpxR is a regulator that promotes acrD expression when phosphorylated by a cascade involving CpxA	efflux pump conferring antibiotic resistance;gene modulating antibiotic efflux	61.4	5.4e-71
gene4816	Chr	23_C_23	cpxA	ARO:3000830	CpxA is a membrane-localized sensor kinase that is activated by envelope stress. It starts a kinase cascade that activates CpxR	efflux pump conferring antibiotic resistance;gene modulating antibiotic efflux	37.2	5e-65
gene4874	Chr	23_C_23	cpxR	ARO:3000831	CpxR is a regulator that promotes acrD expression when phosphorylated by a cascade involving CpxA	efflux pump conferring antibiotic resistance;gene modulating antibiotic efflux	39.3	2.2e-43
gene4875	Chr	23_C_23	cpxA	ARO:3000830	CpxA is a membrane-localized sensor kinase that is activated by envelope stress. It starts a kinase cascade that activates CpxR	efflux pump conferring antibiotic resistance;gene modulating antibiotic efflux	27.1	3.2e-25
gene4907	Chr	23_C_23	oleC	ARO:3003748	oleC is an ABC transporter isolated from Streptomyces antibioticus and is involved in oleandomycin secretion.	efflux pump conferring antibiotic resistance	31.5	4.9e-25
gene4908	Chr	23_C_23	oleC	ARO:3003748	oleC is an ABC transporter isolated from Streptomyces antibioticus and is involved in oleandomycin secretion.	efflux pump conferring antibiotic resistance	31	1.7e-24
gene4950	Chr	23_C_23	sdiA	ARO:3000826	SdiA is a cell division regulator that is also a positive regulator of AcrAB only when it's expressed from a plasmid. When the sdiA gene is on the chromosome	efflux pump conferring antibiotic resistance;gene modulating antibiotic efflux	28.6	1.6e-23
gene4954	Chr	23_C_23	baeR	ARO:3000828	BaeR is a response regulator that promotes the expression of MdtABC and AcrD efflux complexes.	efflux pump conferring antibiotic resistance;gene modulating antibiotic efflux	43.4	5.2e-47
gene4956	Chr	23_C_23	OXA-12	ARO:3001407	OXA-12 is a beta-lactamase found in Aeromonas jandaei	antibiotic inactivation enzyme;beta-lactam resistance gene	93.6	1.3e-145
gene4971	Chr	23_C_23	Mycobacterium tuberculosis gidB mutation conferring resistance to streptomycin	ARO:3003470	Specific mutations that occurs on Mycobacterium tuberculosis gidB causing it to be streptomycin resistant	antibiotic target modifying enzyme;antibiotic resistant gene variant or mutant;aminoglycoside resistance gene	37.1	1.4e-20
gene4975	Chr	23_C_23	fyuA	ARO:3003833	fyuA is a pesticin receptor that is found in E.coli. The fyuA gene encodes the outer membrane receptor for the siderophore yersiniabactin (Ybt) and the hemR gene.	tetracycline resistance gene;aminoglycoside resistance gene	27.1	5.5e-10
gene4976	Chr	23_C_23	YojI	ARO:3003952	YojI mediates resistance to the peptide antibiotic microcin J25 when it is expressed from a multicopy vector. YojI is capable of pumping out microcin molecules. The outer membrane protein TolC in addition to YojI is required for export of microcin J25 out of the cell. Microcin J25 is thus the first known substrate for YojI.	efflux pump conferring antibiotic resistance	63.9	5e-192
gene4977	Chr	23_C_23	bcrA	ARO:3002987	bcrA is an ABC transporter found in Bacillus licheniformis that confers bacitracin resistance	efflux pump conferring antibiotic resistance	21.8	6.9e-11
gene4984	Chr	23_C_23	macB	ARO:3000535	MacB is an ATP-binding cassette (ABC) transporter that exports macrolides with 14- or 15- membered lactones. It forms an antibiotic efflux complex with MacA and TolC.	efflux pump conferring antibiotic resistance	39.9	6.1e-33
p_gene0003	p	23_C_23	qacH	ARO:3003836	qacH is a subunit of the qac multidrug efflux pump in Vibrio cholerae	efflux pump conferring antibiotic resistance	98.2	2.6e-55
p_gene0006	p	23_C_23	OXA-17	ARO:3001412	OXA-17 is a beta-lactamase found in P. aeruginosa and Klebsiella pneumoniae.	antibiotic inactivation enzyme;beta-lactam resistance gene	100	2.1e-75
p_gene0008	p	23_C_23	dfrA14	ARO:3002859	dfrA14 is an integron-encoded dihydrofolate reductase found in Escherichia coli	antibiotic target replacement protein;trimethoprim resistance gene	99.3	1.4e-88
p_gene0013	p	23_C_23	Mrx	ARO:3003839	Part of the macrolide inactivation gene cluster in Aeromonas hydrophila	macrolide resistance gene;antibiotic inactivation enzyme	100	1.2e-214
p_gene0014	p	23_C_23	mphA	ARO:3000316	The mphA gene encodes for resistance enzyme MPH(2')-I which preferentially inactivate 14-membered macrolides (e.g.erythromycin	antibiotic inactivation enzyme;macrolide resistance gene	100	4.5e-171
p_gene0016	p	23_C_23	APH(3')-Ia	ARO:3002641	APH(3')-Ia is a transposon-encoded aminoglycoside phosphotransferase in E. coli and S. enterica. It is identical at the protein sequence to APH(3')-Ic	antibiotic inactivation enzyme;aminoglycoside resistance gene	98.4	2.1e-153
p_gene0030	p	23_C_23	golS	ARO:3000504	GolS is a regulator activated by the presence of gold	efflux pump conferring antibiotic resistance;gene modulating antibiotic efflux	29.9	4.8e-14
p_gene0101	p	23_C_23	tetG	ARO:3000174	TetG is a tetracycline efflux protein found in Gram-negative bacteria. It is found in both chromosomal and plasmid DNA	efflux pump conferring antibiotic resistance	62.6	7e-135
p_gene0102	p	23_C_23	tetR	ARO:3003479	TetR is the repressor of the tetracycline resistance element, its N-terminal region forms a helix-turn-helix structure and binds DNA. Binding of tetracycline to TetR reduces the repressor affinity for the tetracycline resistance gene (tetA) promoter operator sites. Mutations arise within tetR results in lower affinity for tetracyclin	efflux pump conferring antibiotic resistance;antibiotic resistant gene variant or mutant;gene modulating antibiotic efflux	52.7	4.4e-54
p_gene0104	p	23_C_23	APH(6)-Id	ARO:3002660	APH(6)-Id is an aminoglycoside phosphotransferase encoded by plasmids	antibiotic inactivation enzyme;aminoglycoside resistance gene	99.6	7.9e-162
p_gene0105	p	23_C_23	APH(3'')-Ib	ARO:3002639	APH(3'')-Ib is an aminoglycoside phosphotransferase encoded by plasmids	antibiotic inactivation enzyme;aminoglycoside resistance gene	99.6	6e-159
p_gene0106	p	23_C_23	sul2	ARO:3000412	Sul2 is a sulfonamide resistant dihydropteroate synthase of Gram-negative bacteria	antibiotic target replacement protein;sulfonamide resistance gene	100	6.4e-148
p_gene0142	p	23_C_23	CMY-2	ARO:3002013	CMY-2 is a beta-lactamase found in Klebsiella pneumoniae	antibiotic inactivation enzyme;beta-lactam resistance gene	100	6.7e-228
p_gene0144	p	23_C_23	ykkC	ARO:3003063	ykkC is an SMR-type protein that is a subunit of the ykkCD efflux pump	efflux pump conferring antibiotic resistance	43.3	2.3e-13
